# Supplementary material for: Multimodal monitoring of human cortical organoids implanted in mice reveal functional connection with visual cortex
Source: Nat Commun. 2022 Dec 26;13:7945. doi: 10.1038/s41467-022-35536-3 (PMC9792589; doi:10.1038/s41467-022-35536-3)
Supplement: Supplementary file 6 — Source Data [file 41467_2022_35536_MOESM6_ESM.xlsx]

## Sheet: Figure 1b
Figure 1b: EIS results of array before implantation
Impedance
Frequency (Hz)	ZCURVE (EIS_20101316_16chan2_ch1_2.dta)	ZCURVE (EIS_20101316_16chan2_ch2.dta)	ZCURVE (EIS_20101316_16chan2_ch3.dta)	ZCURVE (EIS_20101316_16chan2_ch5.dta)	ZCURVE (EIS_20101316_16chan2_ch6.dta)	ZCURVE (EIS_20101316_16chan2_ch7.dta)	ZCURVE (EIS_20101316_16chan2_ch8.dta)	ZCURVE (EIS_20101316_16chan2_ch9.dta)	ZCURVE (EIS_20101316_16chan2_ch10.dta)	ZCURVE (EIS_20101316_16chan2_ch11.dta)	ZCURVE (EIS_20101316_16chan2_ch12.dta)	ZCURVE (EIS_20101316_16chan2_ch14.dta)	ZCURVE (EIS_20101316_16chan2_ch15.dta)	ZCURVE (EIS_20101316_16chan2_ch16.dta)
100100	15380	21030	18290	14070	15360	16310	15010	14530	15480	14210	16230	14810	16710	14990
79450	18610	25090	21120	17310	18640	19600	18520	17970	18940	17300	19820	18200	19650	18480
63140	22790	30390	25150	21430	22870	23860	22980	22340	23360	21270	24410	22510	23550	22900
50200	28140	37200	30510	26650	28270	29340	28640	27850	28980	26310	30260	27970	28610	28500
39890	34950	45960	37380	33270	35150	36330	35790	34800	36120	32750	37660	34910	35170	35600
31640	43660	57140	46310	41650	43920	45290	44900	43690	45240	40970	47130	43790	43630	44620
25170	54550	71200	57480	52090	54910	56450	56150	54700	56650	51170	58950	54690	54070	55820
15890	86290	112100	90490	82500	86810	89090	89130	86780	89650	81090	93230	86810	85130	88590
12610	108100	140100	113200	103300	108900	111500	111800	108700	112400	101700	116900	108800	106600	111000
10080	134700	174300	140700	128500	135800	138800	139400	135300	140100	126700	145700	135500	132400	138500
8016	168800	217800	176100	160500	170100	173400	174700	169800	175500	158600	182400	169900	165800	173200
6328	212500	274300	222000	202200	214300	218300	220500	214100	221200	200300	229800	214100	209000	219200
5016	268400	344700	279100	253700	269800	273600	277600	269000	279000	251400	289100	269500	263000	275800
3984	336300	431000	348900	318000	337700	341500	348000	337100	349900	315300	361700	337800	329800	345200
3171	420200	537300	435600	397000	423200	426400	436500	420700	435400	395600	453100	422300	414900	431600
2528	524600	668100	542800	491600	525900	532300	543700	522800	544900	491900	564800	529700	514900	539600
1976	671500	847500	691300	626800	670000	674000	695100	670100	699700	628000	717500	676400	653400	688500
1578	837500	1045000	854800	776300	832200	835500	864800	832400	873000	780300	890800	841500	812700	858600
1266	1037000	1275000	1056000	957300	1026000	1029000	1068000	1027000	1079000	961500	1096000	1048000	997500	1063000
998.3	1309000	1575000	1318000	1194000	1279000	1288000	1333000	1281000	1354000	1199000	1365000	1322000	1237000	1331000
796.9	1619000	1913000	1621000	1473000	1578000	1593000	1641000	1571000	1675000	1469000	1681000	1652000	1522000	1647000
627.8	2036000	2320000	2006000	1828000	1966000	1975000	2041000	1939000	2097000	1822000	2083000	2058000	1887000	2054000
505.5	2504000	2740000	2444000	2196000	2367000	2424000	2501000	2330000	2578000	2160000	2522000	2517000	2292000	2494000
398	3117000	3263000	2957000	2703000	2899000	2999000	3101000	2843000	3237000	2617000	3077000	3153000	2838000	3076000
315.5	3859000	3823000	3542000	3267000	3512000	3675000	3797000	3421000	4006000	3082000	3758000	3855000	3471000	3727000
252.4	4702000	4410000	4160000	3888000	4197000	4438000	4583000	4066000	4884000	3562000	4550000	4640000	4190000	4464000
198.6	5786000	5134000	4896000	4667000	5057000	5417000	5585000	4917000	6016000	4151000	5555000	5725000	5101000	5451000
158.4	6934000	5848000	5573000	5476000	5954000	6452000	6639000	5838000	7203000	4762000	6660000	6974000	6029000	6497000
125.6	8275000	6651000	6277000	6415000	6973000	7634000	7840000	6914000	8558000	5466000	7981000	8463000	7096000	7708000
100.4	9723000	7504000	6956000	7446000	8029000	8864000	9071000	8059000	9964000	6199000	9447000	10220000	8240000	9055000
79	11500000	8493000	7708000	8681000	9193000	10290000	10520000	9496000	11580000	7042000	11230000	12350000	9545000	10750000
63.34	13330000	9486000	8462000	9968000	10290000	11660000	12030000	11060000	13110000	7964000	13020000	14350000	10880000	12460000
49.87	15340000	10650000	9393000	11440000	11440000	13120000	13790000	13110000	14920000	9036000	15060000	16760000	12320000	14540000
39.72	17490000	11880000	10440000	12950000	12540000	14640000	15680000	15330000	16690000	10140000	16950000	19280000	13700000	16900000
31.67	19700000	13240000	11630000	14560000	13610000	16320000	17700000	17730000	18550000	11370000	18950000	21520000	15240000	19600000
24.93	22070000	14890000	13100000	16430000	14820000	18280000	19990000	20120000	20550000	12860000	21280000	24210000	17120000	22600000
15.84	27630000	19080000	16900000	20920000	17980000	22770000	25300000	25180000	24810000	16590000	27180000	29940000	21830000	29190000
12.4	30980000	21780000	19280000	23740000	20080000	25450000	28250000	28340000	27130000	19100000	30890000	32600000	25030000	33180000
9.931	34320000	24580000	21780000	26490000	22370000	28360000	30920000	31750000	29180000	21950000	34600000	35510000	28960000	37570000
7.945	38160000	27850000	24460000	29420000	25180000	31960000	33550000	35970000	31460000	25380000	38870000	39060000	33850000	42430000
6.317	42410000	31620000	27600000	32760000	28670000	36360000	36410000	40550000	34180000	29430000	43870000	42330000	39000000	47960000
5.008	47330000	36090000	31480000	36920000	33140000	41470000	39580000	45990000	37640000	34100000	50290000	47500000	44730000	53480000
3.946	52820000	41250000	36380000	42280000	38970000	47230000	43190000	52130000	42190000	39140000	58620000	57380000	52650000	59750000
3.159	57900000	47470000	42060000	48450000	45370000	52890000	47810000	57270000	47450000	43910000	66190000	66320000	61300000	67040000
2.504	64030000	56260000	49830000	56120000	53110000	60110000	53810000	62780000	54470000	49930000	72060000	74020000	71280000	73780000
1.998	70300000	66830000	59350000	65010000	62340000	70370000	61380000	68370000	62960000	59910000	80410000	87010000	81050000	85890000
1.585	79730000	79820000	71670000	76040000	73230000	83200000	72050000	77130000	73780000	72610000	91530000	95090000	95370000	101400000
1.267	98120000	98700000	85690000	93600000	90440000	103100000	85500000	95600000	93430000	90350000	110900000	109700000	109100000	119600000
0.999	116800000	119100000	112500000	113200000	107100000	121700000	108800000	114900000	112400000	105900000	128500000	124500000	125300000	136100000
Phase
Frequency (Hz)	Y2 - ZCURVE (EIS_20101316_16chan2_ch1_2.dta)	Y2 - ZCURVE (EIS_20101316_16chan2_ch2.dta)	Y2 - ZCURVE (EIS_20101316_16chan2_ch3.dta)	Y2 - ZCURVE (EIS_20101316_16chan2_ch5.dta)	Y2 - ZCURVE (EIS_20101316_16chan2_ch6.dta)	Y2 - ZCURVE (EIS_20101316_16chan2_ch7.dta)	Y2 - ZCURVE (EIS_20101316_16chan2_ch8.dta)	Y2 - ZCURVE (EIS_20101316_16chan2_ch9.dta)	Y2 - ZCURVE (EIS_20101316_16chan2_ch10.dta)	Y2 - ZCURVE (EIS_20101316_16chan2_ch11.dta)	Y2 - ZCURVE (EIS_20101316_16chan2_ch12.dta)	Y2 - ZCURVE (EIS_20101316_16chan2_ch14.dta)	Y2 - ZCURVE (EIS_20101316_16chan2_ch15.dta)	Y2 - ZCURVE (EIS_20101316_16chan2_ch16.dta)
100100	-65.45	-62.63	-55.6	-71.3	-66.36	-64.01	-72.74	-73.88	-69.14	-67.24	-69.25	-70.79	-58.28	-72.04
79450	-69.74	-67.11	-61.87	-74.67	-70.56	-68.4	-75.92	-76.91	-72.96	-71.28	-72.94	-74.28	-63.2	-75.33
63140	-73.41	-71.02	-66.78	-77.46	-74.06	-72.18	-78.53	-79.27	-76.17	-74.69	-76.04	-77.17	-67.57	-78.04
50200	-76.47	-74.34	-70.65	-79.67	-76.99	-75.36	-80.64	-81.2	-78.74	-77.48	-78.57	-79.53	-71.44	-80.21
39890	-78.95	-77.13	-74.31	-81.46	-79.41	-77.92	-82.3	-82.76	-80.8	-79.76	-80.58	-81.45	-74.43	-81.96
31640	-80.99	-79.38	-77.2	-82.86	-81.29	-80.01	-83.71	-83.91	-82.49	-81.6	-82.26	-82.98	-76.89	-83.29
25170	-82.53	-81.19	-79.55	-83.98	-82.83	-81.65	-84.72	-84.89	-83.71	-82.99	-83.52	-84.21	-79.73	-84.36
15890	-83.76	-82.59	-81.82	-84.29	-83.8	-83.05	-85.22	-85.06	-84.58	-83.95	-84.32	-84.86	-81.89	-84.83
12610	-84.67	-83.48	-83.2	-84.96	-84.66	-84.04	-85.83	-85.6	-85.35	-84.77	-85.09	-85.57	-83.16	-85.47
10080	-85.29	-84.05	-83.76	-85.39	-85.25	-84.64	-86.28	-85.85	-85.88	-85.27	-85.63	-86.12	-83.98	-85.86
8016	-85.73	-84.37	-84.4	-85.6	-85.55	-85.1	-86.45	-86.02	-86.33	-85.49	-85.97	-86.45	-84.46	-86.39
6328	-86.08	-84.49	-84.74	-85.71	-85.55	-85.45	-86.72	-86.22	-86.59	-85.64	-86.21	-86.7	-84.95	-86.47
5016	-86.15	-84.31	-84.96	-85.53	-85.54	-85.48	-86.74	-86.12	-86.77	-85.49	-86.14	-86.76	-85.35	-86.62
3984	-86.34	-83.86	-84.8	-85.35	-85.12	-85.54	-86.56	-86	-86.6	-85.11	-85.94	-86.66	-85.5	-86.71
3171	-86	-83.22	-84.63	-84.86	-84.72	-85.43	-86.09	-85.59	-86.62	-84.68	-85.63	-86.66	-85.18	-86.15
2528	-85.86	-82.41	-83.95	-84.55	-83.94	-85.01	-85.93	-84.97	-86.36	-83.74	-85.42	-86.38	-84.75	-85.89
1976	-85.42	-80.67	-83.09	-83.44	-82.75	-84.53	-84.76	-83.94	-85.82	-82.48	-84.13	-85.88	-83.79	-85.06
1578	-85.04	-79.15	-82.12	-82.65	-81.7	-84.1	-83.89	-82.99	-85.45	-81.26	-83.31	-85.51	-83.31	-84.61
1266	-84.52	-77.46	-81.08	-81.69	-80.34	-83.37	-82.76	-81.9	-84.9	-79.81	-82.21	-85.22	-82.25	-84.05
998.3	-83.72	-75.16	-79.46	-80.38	-78.82	-82.57	-81.65	-80.19	-84.05	-77.87	-80.86	-84.87	-80.87	-83.11
796.9	-82.93	-72.69	-77.71	-78.93	-76.96	-81.49	-80.19	-78.53	-83.36	-75.63	-79.56	-84.06	-79.63	-81.78
627.8	-81.65	-69.9	-75.16	-76.84	-74.77	-80.15	-78.66	-76.65	-82.32	-72.81	-77.69	-82.82	-78.07	-80.2
505.5	-80.17	-67.58	-72.6	-74.86	-72.64	-78.57	-77.21	-75.03	-80.94	-70.31	-76.12	-81.33	-76.61	-78.56
398	-78.5	-64.45	-69.48	-72.42	-70.12	-76.62	-75.34	-73.05	-79.34	-66.46	-74.29	-79.48	-74.68	-76.07
315.5	-76.64	-61.66	-66.04	-69.79	-67.47	-74.34	-73.24	-71.29	-77.45	-62.73	-72.44	-77.05	-72.68	-73.59
252.4	-74.43	-59.19	-62.51	-67.13	-64.83	-71.78	-71.01	-69.62	-75.18	-59.29	-70.51	-74.89	-70.57	-71.3
198.6	-70.57	-55.65	-57.52	-63.14	-60.81	-67.75	-67.35	-66.67	-71.24	-55.03	-67.23	-71.62	-66.97	-67.98
158.4	-67.88	-53.81	-54.21	-60.73	-58.21	-64.85	-64.91	-65.16	-68.21	-52.83	-65.25	-69.79	-64.6	-66.14
125.6	-65	-52.15	-51.15	-58.46	-55.4	-61.58	-62.25	-63.48	-64.77	-50.94	-63.04	-67.49	-62.21	-64.2
100.4	-62.11	-50.77	-48.72	-56.53	-52.66	-58.24	-59.71	-61.84	-61.4	-49.37	-60.82	-65.33	-60.06	-62.38
79	-58.97	-49.51	-46.82	-54.53	-49.78	-54.68	-57.05	-60.17	-57.85	-48.02	-58.27	-62.62	-57.92	-60.52
63.34	-56.13	-48.69	-45.81	-52.77	-47.35	-51.54	-54.61	-58.9	-54.86	-47.28	-56.08	-59.62	-56.44	-58.78
49.87	-53.06	-47.93	-45.38	-51.14	-45.36	-48.44	-52.19	-57.61	-51.9	-46.9	-53.36	-56.83	-54.96	-56.61
39.72	-50.64	-47.7	-45.56	-49.74	-43.92	-46.28	-50.03	-56.34	-49.61	-46.75	-51.07	-54.23	-53.88	-55
31.67	-48.48	-47.78	-46.1	-48.73	-43.23	-44.77	-47.96	-54.8	-47.65	-47.05	-49.14	-51.55	-53.12	-53.68
24.93	-46.69	-48.18	-46.99	-48.04	-43.38	-43.66	-45.94	-52.49	-45.98	-47.83	-47.58	-49.51	-52.65	-52.26
15.84	-43.61	-48.57	-47.88	-46.67	-44.57	-41.88	-42.08	-47.18	-43	-49.08	-45.15	-46.34	-51.57	-48.59
12.4	-43.48	-49.8	-49.35	-47.06	-46.71	-42.45	-41.2	-45.88	-42.9	-50.74	-45.33	-46.49	-52.37	-48.32
9.931	-43.81	-51.04	-50.65	-47.44	-48.73	-43.14	-40.87	-45.42	-43.39	-51.98	-45.63	-46.92	-53.02	-48.24
7.945	-44.69	-52.37	-52.03	-48.01	-50.81	-44.28	-41.1	-45.37	-44.55	-53.05	-46.17	-47.86	-53.63	-48.37
6.317	-45.95	-53.88	-53.88	-48.95	-52.85	-45.7	-42.06	-45.62	-46.37	-54.09	-46.87	-49.08	-54.33	-48.53
5.008	-47.3	-55.68	-56.11	-50.3	-54.8	-47.47	-43.9	-46.25	-48.83	-55.34	-47.59	-49.85	-55.14	-48.9
3.946	-49.06	-57.93	-58.67	-51.93	-56.56	-49.62	-46.79	-47.38	-51.81	-56.8	-48.33	-50.44	-55.58	-49.43
3.159	-51.07	-59.97	-61.33	-53.58	-58.08	-52.17	-50	-49.29	-54.97	-58.81	-49.23	-51.74	-55.79	-50.17
2.504	-53.75	-61.72	-64.02	-55.56	-59.85	-55.2	-53.96	-52.28	-58.4	-61.41	-50.91	-53.23	-56.36	-51.57
1.998	-57.41	-63.52	-66.46	-57.91	-61.75	-57.56	-58.23	-56.59	-61.89	-62.82	-53.02	-53.19	-57.31	-51.85
1.585	-61.26	-65.79	-68.78	-60.44	-64.25	-59.96	-62.01	-61.06	-65.67	-64.3	-55.87	-55.97	-57.63	-53.34
1.267	-63.02	-67.23	-71.7	-62.59	-66.15	-61.83	-65.18	-62.75	-67.24	-65.05	-56.8	-58.25	-59.63	-54.64
0.999	-66.15	-70.26	-71.7	-64.86	-69.81	-65.28	-67.49	-65.54	-70.76	-69.04	-59.9	-62.44	-62.79	-57.83

## Sheet: Figure 1c
Figure 1c: Impedance of representative array before implantation
Channel	Impedance at 1 kHz (kOhm)
1	1390
2	1410
3	1350
4	1390
5	1410
6	1400
7	1380
8	1410
9	1400
10	1430
11	1450
12	1340
13	1430
14	1470
15	1410
16	1340
Average	1400.62

## Sheet: Figure 2d
Figure 2d: Peak amplitude and delays
LFP Negative Peak Amplitudes (uV), 16 channel array
-46.2229	-38.4822	-26.9424	-130.081
-54.0068	-76.349	-27.3436	-148.949
-82.9163	-114.502	-158.251	-173.468
-115.855	-115.137	-202.707	-285.542
LFP Negative Peak Delays (s), 16 channels array
0.0408333	0.0421667	0.0396667	0.0391667
0.0416667	0.0411667	0.0378333	0.0385
0.0406667	0.04	0.0381667	0.0381667
0.0388333	0.039	0.0371667	0.036

## Sheet: Figure 3d
Figure 3d: Number of overlapping MUA events across channel pairings
Channel	S1	S3	O2	O1	O3	O4	O5	C4	C5	O6	C6	C7	C3	C2	C1	S2
S1	147	1	2	2	0	1	2	1	1	0	1	0	0	0	0	0
S3	1	80	2	0	1	2	1	0	1	1	0	0	0	0	0	0
O2	2	2	118	0	1	1	2	0	1	0	1	0	0	0	0	0
O1	2	0	0	97	0	0	2	0	0	0	0	0	0	0	0	0
O3	0	1	1	0	127	1	1	1	0	0	0	0	0	0	0	0
O4	1	2	1	0	1	213	4	0	1	1	1	0	0	0	0	0
O5	2	1	2	2	1	4	139	0	1	0	1	3	0	0	0	0
C4	1	0	0	0	1	0	0	69	0	0	1	0	0	0	0	0
C5	1	1	1	0	0	1	1	0	55	0	1	0	0	0	0	0
O6	0	1	0	0	0	1	0	0	0	126	0	0	0	0	0	0
C6	1	0	1	0	0	1	1	1	1	0	97	0	0	0	0	0
C7	0	0	0	0	0	0	3	0	0	0	0	36	0	0	0	0
C3	0	0	0	0	0	0	0	0	0	0	0	0	4	0	0	0
C2	0	0	0	0	0	0	0	0	0	0	0	0	0	26	0	0
C1	0	0	0	0	0	0	0	0	0	0	0	0	0	0	30	0
S2	0	0	0	0	0	0	0	0	0	0	0	0	0	0	0	13

## Sheet: Figure 3f
Figure 3f: PLV vs. Frequency
Frequency (Hz)	Channel O4 - light	Channel O4 - dark	O4 p-value	Channel C7 - light	Channel C7 - dark	C7 p-value
0	0.236676	0.12402	0.021	0.363529	0.126768	0
0.610352	0.256649	0.132173	0.017	0.456738	0.136766	0
1.2207	0.250637	0.140902	0.028	0.443182	0.146067	0
1.83105	0.236128	0.143326	0.041	0.441993	0.144459	0
2.44141	0.237497	0.145442	0.037	0.436861	0.148221	0
3.05176	0.233867	0.139172	0.049	0.380698	0.154353	0
3.66211	0.207591	0.13903	0.127	0.401155	0.156131	0
4.27246	0.230083	0.136349	0.035	0.386006	0.14086	0
4.88281	0.222084	0.146314	0.069	0.38389	0.149267	0
5.49316	0.217702	0.141655	0.064	0.391211	0.15444	0
6.10352	0.228376	0.146831	0.053	0.379504	0.148426	0
6.71387	0.22738	0.140178	0.046	0.281364	0.15751	0.006
7.32422	0.241744	0.139562	0.027	0.201179	0.157889	0.236
7.93457	0.261975	0.145023	0.01	0.241508	0.155602	0.028
8.54492	0.232989	0.158447	0.063	0.220277	0.147129	0.068
9.15527	0.186415	0.147698	0.331	0.16039	0.138172	0.514
9.76562	0.170704	0.145357	0.533	0.166293	0.151132	0.673
10.376	0.17445	0.141941	0.408	0.173423	0.16531	0.837
10.9863	0.162607	0.144813	0.631	0.154551	0.15881	0.921
11.5967	0.15053	0.154499	0.907	0.153329	0.157933	0.921
12.207	0.162721	0.150876	0.766	0.151269	0.138122	0.709
12.8174	0.155239	0.153368	0.961	0.137126	0.148986	0.725
13.4277	0.148759	0.171091	0.518	0.15307	0.158507	0.857
14.0381	0.168389	0.162767	0.876	0.152198	0.140538	0.734
14.6484	0.160099	0.170778	0.811	0.131176	0.145444	0.648
15.2588	0.148761	0.159051	0.792	0.140156	0.135388	0.888
15.8691	0.163657	0.171249	0.833	0.146188	0.135996	0.776
16.4795	0.150968	0.157484	0.86	0.158659	0.146405	0.728
17.0898	0.161194	0.159688	0.963	0.160372	0.139621	0.548
17.7002	0.151709	0.161853	0.803	0.15812	0.158363	0.983
18.3105	0.162608	0.157168	0.87	0.154163	0.142291	0.742
18.9209	0.162008	0.15863	0.95	0.173838	0.14946	0.478
19.5312	0.169886	0.150862	0.62	0.182454	0.148433	0.329
20.1416	0.156906	0.148929	0.846	0.173939	0.149204	0.475
20.752	0.170225	0.148335	0.547	0.176141	0.150297	0.437
21.3623	0.165944	0.146676	0.57	0.165713	0.146503	0.59
21.9727	0.158146	0.143315	0.716	0.167628	0.144912	0.513
22.583	0.158627	0.133409	0.465	0.181421	0.138279	0.214
23.1934	0.161641	0.131878	0.398	0.193149	0.146399	0.156
23.8037	0.161121	0.131279	0.392	0.186108	0.13999	0.217
24.4141	0.165602	0.130241	0.315	0.163672	0.134986	0.401
25.0244	0.151692	0.124039	0.433	0.149812	0.13446	0.635
25.6348	0.160876	0.13765	0.48	0.148338	0.134271	0.645
26.2451	0.157366	0.148589	0.812	0.147948	0.136209	0.719
26.8555	0.14541	0.155454	0.787	0.163293	0.131302	0.363
27.4658	0.154987	0.156012	0.953	0.161004	0.14382	0.624
28.0762	0.154586	0.158502	0.921	0.158569	0.14562	0.713
28.6865	0.15348	0.145679	0.81	0.152232	0.147235	0.898
29.2969	0.158521	0.15643	0.928	0.148578	0.139454	0.804
29.9072	0.171957	0.158508	0.688	0.155073	0.138318	0.641
30.5176	0.194414	0.170366	0.489	0.164226	0.139701	0.486
31.1279	0.180459	0.151884	0.423	0.145092	0.154057	0.797
31.7383	0.172276	0.16915	0.926	0.149483	0.153228	0.896
32.3486	0.163122	0.167721	0.923	0.134342	0.141899	0.828
32.959	0.153175	0.168927	0.662	0.141391	0.148674	0.842
33.5693	0.15826	0.160756	0.953	0.154342	0.159117	0.908
34.1797	0.154644	0.181927	0.482	0.140295	0.147356	0.852
34.79	0.144843	0.167945	0.524	0.136044	0.162195	0.426
35.4004	0.159163	0.162043	0.917	0.136901	0.146745	0.769
36.0107	0.141355	0.15971	0.61	0.144918	0.148638	0.911
36.6211	0.157895	0.172474	0.655	0.134531	0.155312	0.527
37.2314	0.156491	0.162931	0.883	0.13396	0.153626	0.559
37.8418	0.139787	0.160554	0.552	0.138925	0.141826	0.925
38.4521	0.137124	0.14743	0.778	0.128402	0.15405	0.433
39.0625	0.136228	0.17036	0.354	0.154352	0.145391	0.793
39.6729	0.135109	0.147986	0.743	0.150545	0.14681	0.909
40.2832	0.143885	0.149638	0.872	0.1452	0.16092	0.634
40.8936	0.145707	0.14764	0.981	0.149497	0.172608	0.496
41.5039	0.142346	0.142333	0.984	0.151881	0.15805	0.886
42.1143	0.153379	0.154883	0.979	0.173573	0.146717	0.484
42.7246	0.155039	0.141994	0.713	0.153669	0.145948	0.829
43.335	0.150017	0.145955	0.912	0.136208	0.144635	0.785
43.9453	0.146876	0.151903	0.876	0.147944	0.154786	0.845
44.5557	0.148909	0.162129	0.713	0.149208	0.1629	0.678
45.166	0.170702	0.155451	0.665	0.158843	0.157147	0.958
45.7764	0.162313	0.148587	0.679	0.163648	0.154617	0.806
46.3867	0.153855	0.146546	0.817	0.141661	0.174272	0.365
46.9971	0.156782	0.153493	0.939	0.153244	0.163661	0.735
47.6074	0.165803	0.158381	0.843	0.151372	0.163279	0.755
48.2178	0.174566	0.166965	0.825	0.14973	0.166645	0.643
48.8281	0.172466	0.164681	0.859	0.147397	0.184082	0.298
49.4385	0.164629	0.171848	0.829	0.151576	0.173061	0.533
50.0488	0.15646	0.141703	0.676	0.157215	0.157455	0.977
50.6592	0.166842	0.147556	0.566	0.157983	0.147051	0.773
51.2695	0.159216	0.151308	0.839	0.15864	0.151879	0.86
51.8799	0.145495	0.156613	0.734	0.148715	0.158369	0.784
52.4902	0.149861	0.149538	0.998	0.153877	0.139179	0.701
53.1006	0.152821	0.15336	0.984	0.148162	0.148704	0.95
53.7109	0.168059	0.160507	0.861	0.1446	0.138528	0.88
54.3213	0.158346	0.181053	0.571	0.159457	0.134159	0.491
54.9316	0.157476	0.175484	0.62	0.142862	0.131326	0.729
55.542	0.160325	0.174062	0.706	0.140422	0.137791	0.949
56.1523	0.158594	0.165474	0.847	0.143792	0.143373	0.983
56.7627	0.161546	0.159998	0.973	0.147825	0.141706	0.839
57.373	0.151991	0.156175	0.901	0.171103	0.133688	0.299
57.9834	0.16203	0.152204	0.794	0.151921	0.154459	0.953
58.5938	0.165982	0.16679	0.977	0.141391	0.133779	0.812
59.2041	0.162187	0.173461	0.781	0.142556	0.135568	0.818
59.8145	0.159462	0.171083	0.769	0.15527	0.155896	0.997
60.4248	0.161655	0.162855	0.961	0.143825	0.155053	0.752
61.0352	0.157889	0.167497	0.826	0.143292	0.143222	0.998
61.6455	0.150878	0.156635	0.861	0.143401	0.141072	0.947
62.2559	0.150222	0.169997	0.557	0.147184	0.154334	0.822
62.8662	0.147916	0.15785	0.79	0.154514	0.149292	0.884
63.4766	0.155655	0.154426	0.979	0.141061	0.154408	0.677
64.0869	0.171584	0.161308	0.802	0.142844	0.166981	0.477
64.6973	0.162928	0.171663	0.829	0.144818	0.163512	0.589
65.3076	0.170047	0.162015	0.845	0.143541	0.169351	0.444
65.918	0.156989	0.170598	0.727	0.1503	0.177102	0.421
66.5283	0.17104	0.163552	0.865	0.149158	0.158428	0.784
67.1387	0.171266	0.186392	0.701	0.140054	0.152489	0.7
67.749	0.164818	0.168876	0.905	0.152671	0.147603	0.893
68.3594	0.173096	0.159877	0.776	0.145675	0.159385	0.68
68.9697	0.14923	0.156524	0.863	0.153706	0.153008	0.993
69.5801	0.140215	0.159159	0.614	0.154837	0.143869	0.738
70.1904	0.140531	0.17683	0.351	0.149709	0.141402	0.806
70.8008	0.15541	0.168678	0.725	0.157227	0.147675	0.781
71.4111	0.165884	0.153502	0.725	0.17558	0.145667	0.394
72.0215	0.153547	0.174018	0.611	0.158228	0.153695	0.905
72.6318	0.163647	0.173892	0.796	0.157802	0.155935	0.973
73.2422	0.14755	0.174967	0.451	0.148424	0.141957	0.868
73.8525	0.156349	0.153921	0.939	0.139179	0.144673	0.866
74.4629	0.149936	0.151719	0.924	0.153279	0.163174	0.79
75.0732	0.158665	0.158645	0.995	0.141635	0.149597	0.819
75.6836	0.147276	0.146741	0.981	0.152117	0.159075	0.871
76.2939	0.153021	0.163535	0.757	0.150362	0.148992	0.975
76.9043	0.168262	0.186874	0.64	0.150873	0.149798	0.958
77.5146	0.167823	0.17569	0.823	0.143435	0.154209	0.751
78.125	0.173448	0.183398	0.809	0.158452	0.150486	0.824
78.7354	0.171569	0.19124	0.607	0.149644	0.143612	0.866
79.3457	0.196811	0.189276	0.883	0.141034	0.163999	0.461
79.9561	0.177644	0.179919	0.94	0.155425	0.165698	0.74
80.5664	0.178862	0.200651	0.542	0.153668	0.182396	0.381
81.1768	0.175896	0.180015	0.908	0.148051	0.159656	0.725
81.7871	0.171594	0.183052	0.764	0.154518	0.145916	0.808
82.3975	0.177435	0.177333	0.988	0.170343	0.173698	0.927
83.0078	0.176984	0.174143	0.946	0.174227	0.18402	0.772
83.6182	0.181775	0.182454	0.974	0.17303	0.185458	0.736
84.2285	0.176677	0.176237	0.999	0.143884	0.19418	0.173
84.8389	0.173914	0.171262	0.943	0.160519	0.197674	0.314
85.4492	0.165534	0.169554	0.917	0.160681	0.187586	0.451
86.0596	0.168772	0.160856	0.84	0.150296	0.17248	0.544
86.6699	0.179059	0.15653	0.572	0.16197	0.163878	0.952
87.2803	0.166483	0.152498	0.695	0.158221	0.185724	0.478
87.8906	0.183846	0.15304	0.389	0.179838	0.176536	0.928
88.501	0.162678	0.158482	0.895	0.161205	0.193009	0.416
89.1113	0.170616	0.145711	0.516	0.144236	0.167877	0.51
89.7217	0.149754	0.145003	0.879	0.160248	0.164889	0.898
90.332	0.163777	0.138513	0.459	0.151377	0.182184	0.379
90.9424	0.162513	0.150428	0.759	0.141965	0.171831	0.326
91.5527	0.155728	0.15162	0.912	0.152589	0.169547	0.632
92.1631	0.159064	0.135214	0.492	0.149442	0.152957	0.899
92.7734	0.14584	0.151413	0.879	0.153207	0.169325	0.637
93.3838	0.163989	0.166447	0.964	0.160266	0.153263	0.851
93.9941	0.154886	0.166346	0.765	0.14868	0.151723	0.932
94.6045	0.150542	0.154846	0.907	0.148358	0.143781	0.89
95.2148	0.150075	0.143669	0.85	0.147643	0.150444	0.959
95.8252	0.152502	0.168439	0.684	0.135902	0.154737	0.608
96.4355	0.160271	0.156597	0.922	0.134109	0.14585	0.748
97.0459	0.175985	0.155997	0.583	0.13179	0.149635	0.627
97.6562	0.159449	0.155477	0.895	0.137653	0.162067	0.493
98.2666	0.164363	0.162909	0.96	0.14057	0.157333	0.635
98.877	0.148753	0.152305	0.928	0.145402	0.143462	0.954
99.4873	0.163756	0.168271	0.892	0.152081	0.139069	0.702
100.098	0.161229	0.163423	0.948	0.147489	0.146746	0.983
100.708	0.177132	0.15521	0.55	0.141772	0.142168	0.984
101.318	0.181115	0.14348	0.301	0.144369	0.145772	0.986
101.929	0.166452	0.142958	0.526	0.14008	0.140695	0.993
102.539	0.157292	0.161838	0.908	0.145032	0.151586	0.814
103.149	0.154702	0.16525	0.79	0.136445	0.152575	0.671
103.76	0.15684	0.163791	0.865	0.129287	0.155449	0.434
104.37	0.158182	0.170191	0.745	0.141772	0.141771	0.995
104.98	0.151194	0.15561	0.912	0.131032	0.149749	0.568
105.591	0.169912	0.147788	0.538	0.125078	0.146564	0.535
106.201	0.161434	0.150901	0.774	0.130416	0.136286	0.835
106.812	0.148453	0.162616	0.703	0.131148	0.140893	0.787
107.422	0.148552	0.157771	0.77	0.1428	0.15049	0.815
108.032	0.152432	0.15869	0.845	0.133139	0.146528	0.667
108.643	0.157843	0.147753	0.756	0.141249	0.145031	0.918
109.253	0.154125	0.160068	0.875	0.145114	0.147322	0.929
109.863	0.158176	0.162993	0.914	0.137254	0.136599	0.997
110.474	0.157909	0.152148	0.867	0.137068	0.151414	0.646
111.084	0.137625	0.152866	0.654	0.150619	0.158046	0.842
111.694	0.142463	0.143448	0.976	0.137748	0.143891	0.863
112.305	0.143537	0.156888	0.692	0.152087	0.142596	0.755
112.915	0.139786	0.140679	0.984	0.149612	0.128199	0.535
113.525	0.146025	0.168263	0.547	0.142254	0.144707	0.941
114.136	0.150432	0.151	0.979	0.142639	0.134491	0.807
114.746	0.148552	0.161978	0.754	0.142376	0.157111	0.673
115.356	0.168858	0.161507	0.856	0.145936	0.141532	0.877
115.967	0.15225	0.159132	0.848	0.153739	0.146161	0.853
116.577	0.157745	0.148431	0.805	0.157391	0.143898	0.699
117.188	0.148516	0.154011	0.898	0.139518	0.14229	0.937
117.798	0.154816	0.155348	0.96	0.142015	0.144515	0.929
118.408	0.152712	0.144939	0.842	0.148621	0.140344	0.817
119.019	0.153371	0.163567	0.825	0.147344	0.140239	0.834
119.629	0.140673	0.166962	0.515	0.141151	0.160884	0.571
120.239	0.167729	0.167473	0.98	0.140264	0.157533	0.61
120.85	0.167672	0.15859	0.794	0.145122	0.167481	0.535
121.46	0.173157	0.168314	0.881	0.17033	0.155578	0.688
122.07	0.153826	0.162552	0.816	0.151619	0.164175	0.722
122.681	0.18042	0.172385	0.831	0.148133	0.150781	0.947
123.291	0.172469	0.166272	0.863	0.1597	0.153563	0.859
123.901	0.182969	0.174772	0.82	0.154211	0.159405	0.875
124.512	0.174551	0.176922	0.951	0.166052	0.162576	0.91
125.122	0.183811	0.171922	0.736	0.158499	0.149167	0.78
125.732	0.175022	0.158552	0.647	0.162029	0.156703	0.897
126.343	0.167656	0.143993	0.488	0.154037	0.148791	0.87
126.953	0.165922	0.148476	0.638	0.152351	0.15676	0.924
127.563	0.163941	0.148102	0.635	0.15429	0.160963	0.823
128.174	0.160733	0.146901	0.695	0.160692	0.135938	0.476
128.784	0.176532	0.15727	0.602	0.162436	0.154049	0.799
129.395	0.175685	0.15239	0.506	0.165827	0.140486	0.472
130.005	0.148296	0.14038	0.821	0.158254	0.146797	0.76
130.615	0.137492	0.135193	0.937	0.158002	0.140397	0.611
131.226	0.150044	0.142698	0.831	0.153297	0.142673	0.778
131.836	0.152018	0.157955	0.89	0.14614	0.141187	0.86
132.446	0.163777	0.140899	0.527	0.143319	0.154573	0.736
133.057	0.155453	0.129187	0.463	0.146175	0.158591	0.708
133.667	0.166808	0.147971	0.628	0.144973	0.155965	0.746
134.277	0.155437	0.156772	0.963	0.149383	0.145353	0.873
134.888	0.163139	0.145554	0.668	0.161464	0.167279	0.905
135.498	0.159716	0.14101	0.62	0.171045	0.16296	0.853
136.108	0.169722	0.144501	0.558	0.155783	0.162286	0.848
136.719	0.169215	0.160407	0.845	0.169717	0.174513	0.879
137.329	0.160171	0.162359	0.936	0.158051	0.183425	0.497
137.939	0.158993	0.177527	0.667	0.158855	0.180801	0.551
138.55	0.165399	0.168074	0.956	0.182476	0.180066	0.957
139.16	0.172646	0.160736	0.776	0.172895	0.157713	0.654
139.771	0.158677	0.182837	0.518	0.172973	0.154271	0.572
140.381	0.180875	0.168247	0.752	0.174071	0.160089	0.687
140.991	0.174465	0.165379	0.816	0.160409	0.187724	0.445
141.602	0.169056	0.177851	0.817	0.165246	0.189332	0.516
142.212	0.172266	0.175225	0.953	0.164157	0.177794	0.663
142.822	0.189775	0.166623	0.571	0.142842	0.193829	0.159
143.433	0.168149	0.178157	0.823	0.143505	0.159697	0.63
144.043	0.169574	0.16817	0.968	0.14933	0.162682	0.709
144.653	0.174469	0.176836	0.957	0.143855	0.178603	0.328
145.264	0.165242	0.178118	0.742	0.15606	0.177739	0.556
145.874	0.184906	0.159822	0.506	0.155884	0.182816	0.454
146.484	0.157523	0.157272	0.977	0.164563	0.190054	0.486
147.095	0.167025	0.179842	0.732	0.144747	0.171026	0.445
147.705	0.178295	0.176872	0.975	0.153096	0.165183	0.756
148.315	0.16051	0.165879	0.859	0.140964	0.15658	0.7
148.926	0.1701	0.157975	0.766	0.140474	0.153443	0.705
149.536	0.157995	0.151308	0.871	0.13912	0.154068	0.683

## Sheet: Figure 3g
Figure 3g: Within channel phase locking
Phases for each spike (radians)
Spike #	Channel O4 - light	Channel O4 - dark	Channel C7 - light	Channel C7 - dark			O4 light p-value	0.6203
1	2.93094	0.545009	-2.9806	-1.64502			O4 light PLV	0.19346
2	-2.08863	1.19504	-2.19994	-1.23396			O4 light preferred angle (radians)	-1.1435
3	-1.1713	2.45177	-2.18187	-2.42531			O4 dark p-value	0.286
4	-0.986585	1.435	-2.11333	-3.05529			O4 dark PLV	0.1007
5	-0.51983	2.71688	-2.09347	-0.554109			O4 dark preferred angle (radians)	2.4808
6	0.646689	-2.37909	-2.65809	0.0377439			C7 light p-value	0.0216
7	-1.36036	-0.623739	2.85006	1.09812			C7 light PLV	0.37045
8	-2.25408	-1.41849	0.450939	0.421445			C7 light preferred angle (radians)	-2.4443
9	-1.85099	1.33919	-1.9105	2.18551			C7 dark p-value	0.9642
10	-1.20091	-2.70495	-0.184673	-2.5683			C7 dark PLV	0.1107
11	-0.980277	-2.42629	-1.04376	0.896246			C7 dark preferred angle (radians)	0.0965
12	0.140889	3.13235	-2.21272	2.6359
13	0.871428	2.64995	-1.88558	2.26575
14	-1.01814	-2.74847	-0.945109	-2.80491
15	-0.776239	-0.537457	1.15767	-1.4611			Note: values on this page (for dark spikes) were generated using the bootstrap sampling method and are slightly different for each code run
16	1.64515	2.60033	-2.69869	-0.887796
17	-2.61669	-2.33782	-1.11586	-0.670118
18	2.8268	-2.35145	0.800459	1.01188
19	-2.4952	1.008	0.820679	-0.528726
20	-0.0741128	-1.70254	2.12208	1.46778
21	1.30844	-1.34125	3.11069	3.01638
22	2.5084	-2.63998	-2.06675	-0.156185
23	-1.87545	-2.85575	-2.57867	2.87366
24	-1.83894	1.67998	-0.84979	-2.6796
25	-1.63938	1.75212	-2.5014	2.52242
26	-1.20896	2.81859	-1.04064	-2.39731
27	0.77799	-2.75005	-2.2292	-1.67191
28	2.80713	-2.64581	-2.46082	0.296358
29	-1.96814	-2.03974	-2.29591	2.41693
30	-1.32199	-1.38345	2.83948	3.08495
31	0.311183	-0.734929	1.06446	1.91774
32	0.778512	1.5685	1.45837	-1.34839
33	0.351106	2.35522	-1.01308	-2.31714
34	-0.516935	0.570089	-0.729169	2.68961
35	-2.8044	1.98029	2.68559	-0.227375
36	-2.52334	1.34572	-2.50967	0.609828
37	-0.887751	1.36451	-2.76551	0.925574
38	2.48209	1.69513	2.25934	-0.276034
39	1.58768	2.76422	1.19043	0.24343
40	2.12339	-2.48504	1.57151	2.92865
41	1.33068	2.37345	-1.80833	-1.45978
42	-2.07199	0.324196	2.45423	0.825766
43	-2.15147	2.17509	1.84529	2.72409
44	0.586269	-2.09116	-2.36793	-2.97781
45	0.497788	0.767438	-2.30867	2.20524
46	0.876512	1.57787	-0.849229	2.6449
47	1.75534	-1.98756	-1.1424	-0.203954
48	0.330434	-1.892	-1.28986	-2.45713
49	1.8297	0.171653	2.08351	0.701836
50	2.9897	-0.759246	1.0833	-2.90477
51	-3.11397	-0.546327	-1.49231	-0.998862
52	-0.826546	0.482013	-1.26031	-0.316099
53	-3.05223	-0.806136	-2.46367	-1.9275
54	-1.95397	0.682826	-2.06475	-0.18677
55	-1.67265	1.69122	-0.369315	3.12106
56	1.34354	0.794781	1.61963	-0.723413
57	2.13314	1.13432	2.47671	0.0833602
58	1.24683	-2.92649	2.90774	0.992191
59	-0.523798	1.97006	-3.12922	-2.93267
60	1.85746	-0.924459	-2.39873	-2.13972
61			-2.60657	2.03716
62			0.905894	-0.936375
63			1.06514	1.87398
64			0.918313	0.119743
65			1.67577	0.23987
66			1.36666	0.625729
67			-1.4649	0.663476

## Sheet: Figure 3h
Figure 3h: Across channel phase locking
Channel	Channel O4 PLV - light	Channel O4 PLV - dark	O4 p-value	Channel C7 PLV - light	Channel C7 PLV - dark	C7 p-value
S1	0.209201	0.144005	0.064875	0.191272	0.152743	0.202375
S3	0.20331	0.152883	0.117625	0.189986	0.157415	0.211625
O2	NaN	NaN	NaN	NaN	NaN	NaN
O1	0.264578	0.160757	0.011	0.238417	0.152074	0.03425
O3	0.237018	0.165323	0.052375	0.215908	0.15736	0.109625
O4	0.223736	0.157995	0.061125	0.201434	0.152781	0.138875
O5	0.232036	0.157039	0.0375	0.211022	0.150839	0.081375
C4	0.278754	0.155396	0.001375	0.276644	0.145155	0.002
C5	0.296971	0.154993	0.00125	0.295277	0.156063	0.001
O6	0.205335	0.156355	0.120375	0.194968	0.155474	0.18125
C6	0.286724	0.150393	0.0025	0.290379	0.157446	0.001625
C7	0.369067	0.157022	0	0.385844	0.163759	0
C3	NaN	NaN	NaN	NaN	NaN	NaN
C2	0.18952	0.153491	0.179375	0.188568	0.156909	0.22725
C1	0.292866	0.142809	0.001375	0.327891	0.156369	0
S2	NaN	NaN	NaN	NaN	NaN	NaN
	Note: NaN values are for channels with high impedance and not used in the analysis
	Note: values above were generated using the bootstrap sampling method and are slightly different for each code run

## Sheet: Figure 4b
Figure 4b: Average frequeny band powers under anesthesia and awake
Awake
Channel	Delta	Theta	Alpha	Beta	Low-Gamma	High-Gamma			Organoid channels: 3,4,5,6,7,10
1	553.193	567.3	289.311	111.899	46.3534	11.5755			Cortex channels: 8,9,11,12,13,14,15,16
2	528.044	575.557	223.465	85.515	46.6755	11.7632
3	439.204	467.757	176.633	75.9908	46.0733	11.5032		Awake
4	432.428	475.721	180.129	75.776	45.0194	10.644		Frequency band	p-value
5	495.468	546.83	209.855	81.7446	46.5667	10.4348		Delta	0.33615
6	519.529	553.219	207.831	84.0741	50.0141	11.232		Theta	0.26544
7	489.14	549.311	205.43	80.2983	44.5557	10.0969		Alpha	0.018966
8	659.727	786.786	334.448	190.073	88.8904	16.3985		Beta	0.0019478
9	640.798	742.275	341.425	209.214	108.988	19.926		Low-Gamma	0.0035195
10	507.371	555.355	217.219	90.5007	52.4005	11.6832		High-Gamma	3.8399e-05
11	548.747	624.234	296.819	159.672	77.5378	15.3927
12	493.663	583.728	353.175	213.544	94.7965	17.83
13	466.653	505.267	226.119	125.909	64.8305	15.9726
14	444.148	478.674	206.772	104.367	55.1588	13.3561
15	437.084	469.668	206.99	109.799	58.9174	14.9473
16	462.059	498.641	220.903	124.206	63.4115	16.0468
Anesthetized
Channel	Delta	Theta	Alpha	Beta	Low-Gamma	High-Gamma
1	533.67	284.69	172.754	92.1798	17.0627	1.63
2	596.769	346.422	207.793	101.91	19.5013	1.99879		Anesthetized
3	516.336	280.991	177.726	95.1147	17.2968	1.72213		Frequency band	p-value
4	536.311	285.257	177.512	94.0882	17.7537	1.64207		Delta	0.099426
5	567.266	319.46	199.394	101.078	19.3516	1.86966		Theta	0.0008171
6	558.559	309.156	193.99	98.3145	18.549	1.73583		Alpha	6.5604e-05
7	605.72	353.153	208.86	116.708	24.1353	1.82587		Beta	0.00036293
8	1416.22	1150.76	815.954	801.982	167.304	11.4417		Low-Gamma	0.00036691
9	1111.28	975.845	779.123	743.735	172.916	13.0389		High-Gamma	0.0016023
10	601.103	347.188	212.081	115.891	23.9484	2.11
11	923.653	749.642	541.594	456.712	103.643	6.77149
12	621.167	631.365	513.446	398.07	85.3899	6.34247
13	586.982	613.301	510.055	395.33	86.2087	6.07633
14	574.4	533.993	419.977	326.767	69.7604	4.40769
15	568.261	535.016	427.68	325.804	67.8606	4.2393
16	601.067	623.789	514.439	394.187	85.4434	5.58025

## Sheet: Figure 5e
Figure 5e: Immunohistochemistry counting cells positive for each antibody
NM-95
	No. antibody+ cells in organoid region	Total no. DAB+ cells in organoid region	Fraction
Mouse6_OrganoidRegion1	84	89	94.382
Mouse6_OrganoidRegion2	68	78	87.1795
Mouse6_OrganoidRegion3	80	111	72.0721
Mouse6_CortexRegion1	0	135	0
Mouse6_CortexRegion2	0	122	0
Mouse6_CortexRegion3	0	109	0
NeuN
	No. antibody+ cells in organoid region	Total no. DAB+ cells in organoid region	Fraction
Mouse4_OrganoidRegion1	32	65	49.2308
Mouse4_OrganoidRegion2	38	72	52.7778
Mouse4_OrganoidRegion3	19	41	46.3415
Mouse4_CortexRegion1	86	93	92.4731
Mouse4_CortexRegion2	118	136	86.7647
Mouse4_CortexRegion3	99	123	80.4878
Ki67
	No. antibody+ cells in organoid region	Total no. DAB+ cells in organoid region	Fraction
Mouse6_OrganoidRegion1	6	185	3.24324
Mouse6_OrganoidRegion2	14	229	6.11354
Mouse6_OrganoidRegion3	11	141	7.80142
Mouse6_CortexRegion1	0	116	0
Mouse6_CortexRegion2	0	186	0
Mouse6_CortexRegion3	0	90	0
Olig2
	No. antibody+ cells in organoid region	Total no. DAB+ cells in organoid region	Fraction
Mouse6_OrganoidRegion1	8	130	6.15385
Mouse6_OrganoidRegion2	12	106	11.3208
Mouse6_OrganoidRegion3	10	176	5.68182
Mouse6_CortexRegion1	13	105	12.381
Mouse6_CortexRegion2	25	111	22.5225
Mouse6_CortexRegion3	16	65	24.6154

## Sheet: Figure 6f
Figure 6f: Immunofluorescence Synaptophysin Data
		Counts and percentages
Category	ROI	hSyn	panSyn	Overlap	panSyn - overlap	# Puncta detected	% human	Small area	Area	Calculated density hSyn	Density hSyn	Calculated density panSyn	Density panSyn	Calculated density overlap	Density overlap	Calculated density panSyn - overlap	Density panSyn - overlap
Organoid Boundary	Inner 1	298	291	52	239	537	18	19485	88442.2	15.2938	15	14.9345	15	2.66871	3	12.2658	12
Organoid Boundary	Inner 2	324	233	29	204	528	12	19485	88442.2	16.6281	17	11.9579	12	1.48832	1	10.4696	10
Organoid Boundary	Inner 3	307	216	55	161	468	25	19485	88442.2	15.7557	16	11.0854	11	2.82268	3	8.26275	8
Organoid Boundary	Notch1 1	357	355	59	296	653	17	14269.3	43621.7	25.0188	25	24.8786	25	4.13476	4	20.7439	21
Organoid Boundary	Notch1 2	316	356	69	287	603	19	14269.3	43621.7	22.1455	22	24.9487	25	4.83556	5	20.1131	20
Organoid Boundary	Notch2 1	186	227	61	166	352	27	14936.1	38242.4	12.4531	12	15.1981	15	4.08407	4	11.114	11
Organoid Center	Org Center 1	302	226	107	119	421	47	14610.1	66314.8	20.6707	21	15.4688	15	7.32371	7	8.14506	8
Organoid Center	Org Center 2	207	170	91	79	286	54	14610.1	66314.8	14.1683	14	11.6358	12	6.22858	6	5.40722	5
Organoid Center	Org Center 3	354	224	132	92	446	59	14610.1	66314.8	24.2298	24	15.3319	15	9.03486	9	6.29702	6
Organoid Center	Org Center 4	264	226	109	117	381	48	14610.1	66314.8	18.0697	18	15.4688	15	7.4606	7	8.00817	8
Organoid Center	Org Right 1	357	236	80	156	513	34	14610.1	66314.8	24.4352	24	16.1532	16	5.47567	5	10.6776	11
Organoid Center	Org Right 2	435	160	18	142	577	11	14610.1	66314.8	29.774	30	10.9513	11	1.23203	1	9.71932	10
Organoid Center	Org Right 3	304	216	124	92	396	57	14610.1	66314.8	20.8075	21	14.7843	15	8.48729	8	6.29702	6
Organoid Center	Org Right 4	350	169	38	131	481	22	14610.1	66314.8	23.9561	24	11.5674	12	2.60094	3	8.96641	9
Organoid Center	Org1 1	367	261	73	188	555	28	14610.1	66314.8	25.1196	25	17.8644	18	4.99655	5	12.8678	13
Organoid Center	Org1 2	340	215	44	171	511	20	14610.1	66314.8	23.2716	23	14.7159	15	3.01162	3	11.7042	12
Organoid Center	Org1 3	349	283	56	227	576	20	14610.1	66314.8	23.8876	24	19.3702	19	3.83297	4	15.5372	16
Organoid Center	Org1 4	345	290	67	223	568	23	14610.1	66314.8	23.6138	24	19.8493	20	4.58587	5	15.2634	15
Organoid Center	RSC 1	287	151	45	106	393	30	12995	58983.9	22.0855	20	11.6199	10	3.46288	3	8.157	8
Organoid Center	RSC 2	258	189	89	100	358	47	12995	58983.9	19.8538	20	14.5441	15	6.8488	7	7.69528	8
Organoid Center	RSC 3	332	149	43	106	438	29	12995	58983.9	25.5483	26	11.466	11	3.30897	3	8.157	8
Organoid Center	RSC 4	366	222	116	106	472	52	12995	58983.9	28.1647	28	17.0835	17	8.92653	9	8.157	8
Organoid Center	RSC2 1	332	217	75	142	474	35	13795.1	62615.7	24.0665	24	15.7302	16	5.43671	5	10.2935	10
Organoid Center	RSC2 2	251	115	61	54	305	53	13795.1	62615.7	18.1948	18	8.33628	8	4.42185	4	3.91443	4
Organoid Center	RSC2 3	317	122	62	60	377	51	13795.1	62615.7	22.9791	23	8.84371	9	4.49434	4	4.34936	4
Organoid Center	RSC2 4	247	142	79	63	310	56	13795.1	62615.7	17.9049	18	10.2935	10	5.72666	6	4.56683	5
										p-value = 0.0176						p-value = 0.008

[truncated: 5 more sheets: Supplementary Figure 1, Supplementary Figure 3, Supplementary Figure 5, Supplementary Figure 6a, Supplementary Figure 7e]
